# Supplementary material for: How Anxiety State Influences Speech Parameters: A Network Analysis Study from a Real Stressed Scenario
Source: Brain Sci. 2025 Feb 28;15(3):262. doi: 10.3390/brainsci15030262 (PMC11939969; doi:10.3390/brainsci15030262)
Supplement: Supplementary file 1 [file brainsci-15-00262-s001.zip]

Archive with 1 entries (1 files):
- brainsci-3483595-supplementary.pdf
